# Supplementary material for: Subcutaneous Bupivacaine Infiltration Is Not Effective to Support Control of Postoperative Pain in Paediatric Patients Undergoing Spinal Surgery
Source: J Clin Med. 2021 May 29;10(11):2407. doi: 10.3390/jcm10112407 (PMC8198662; doi:10.3390/jcm10112407)
Supplement: Supplementary file 1 [file jcm-10-02407-s001.zip]

Archive with 1 entries (1 files):
- jcm-1190054-supplementary.pdf
